# Supplementary material for: Assessment of Psychosocial Functioning of Polish Nurses during COVID-19 Pandemic
Source: Int J Environ Res Public Health. 2022 Jan 27;19(3):1435. doi: 10.3390/ijerph19031435 (PMC8835236; doi:10.3390/ijerph19031435)
Supplement: Supplementary file 1 [file ijerph-19-01435-s001.zip]

Archive with 2 entries (2 files):
- ijerph-1545184-supplementary-table s1.pdf
- ijerph-1545184-supplementary-table s2-7.pdf
